# Supplementary material for: A Machine Learning Approach to Study Demographic Alterations in Honeybee Colonies Using SDS–PAGE Fingerprinting
Source: Animals (Basel). 2021 Jun 18;11(6):1823. doi: 10.3390/ani11061823 (PMC8233723; doi:10.3390/ani11061823)
Supplement: Supplementary file 1 [file animals-11-01823-s001.zip]

Archive with 1 entries (1 files):
- Cabbri_et_al_honeybee_demography_supplementary.pdf
